# Supplementary material for: The Impact of a Very-Low-Calorie Ketogenic Diet in the Gut Microbiota Composition in Obesity
Source: Nutrients. 2023 Jun 13;15(12):2728. doi: 10.3390/nu15122728 (PMC10305724; doi:10.3390/nu15122728)
Supplement: Supplementary file 1 [file nutrients-15-02728-s001.zip]

Archive with 1 entries (1 files):
- nutrients-2394935-supplementary.pdf
